# Supplementary material for: Opportunistic Non-Governmental Organisation Delivery of a Virtual Stop Smoking Service in England during the COVID-19 Lockdown
Source: Int J Environ Res Public Health. 2022 Jun 23;19(13):7722. doi: 10.3390/ijerph19137722 (PMC9266272; doi:10.3390/ijerph19137722)
Supplement: Supplementary file 1 [file ijerph-19-07722-s001.zip]

Archive with 2 entries (2 files):
- S1 telephone interview schedule.pdf
- S2 service cost estimates.pdf
